# Supplementary material for: Origin of mounds in the Pantanal wetlands: An integrated approach between geomorphology, pedogenesis, ecology and soil micromorphology
Source: PLoS One. 2017 Jul 12;12(7):e0179197. doi: 10.1371/journal.pone.0179197 (PMC5507486; doi:10.1371/journal.pone.0179197)
Supplement: S1 Table — (XLSX) [file pone.0179197.s001.xlsx]

## Sheet: Particle size
	Horizon	Clay (%)	Silt (%)	Sand (%)
				Total	Very Fine	Fine	Medium	Coarse	Very Coarse
P1	A	15	26.7	58.3	18.6	24.9	12.2	2.1	0.5
	Btn1	32.6	37.7	29.7	14.8	9.5	4.4	0.9	0.1
	Btn2	22.5	2.4	75.1	12.1	39	20	2.8	1.2
	Cn	17.5	44	38.5	6.7	18.6	11.3	1.8	0.1
P2	A	10	29.1	60.9	19.2	29.8	10	1.4	0.4
	En	10	29.1	60.9	21.3	29.4	9.3	0.8	0.2
	Btn1	30.1	67.4	32.5	15.1	13.3	3.4	0.6	0.1
	Btn2	27.6	42.6	29.8	24.7	4.3	0.5	0.3	0
	Btnk	30.1	56.9	13	8.8	2.6	1.1	0.3	0.2
P3	A	8.8	24.3	66.9	15.6	45.1	8	0.8	0.5
	E	7.5	6.8	85.7	18.9	54.6	11.1	0.8	0.2
	Btn	26.3	23.7	41	12.7	23.8	2.6	1.2	0.6
	Btnk	27.5	21.5	51	23.2	35.3	1.2	1	0.3
	Cgn1	8.8	6.1	85.1	15.4	69	0.5	0.1	0
	Cgn2	16.3	1.4	82.3	2.5	71.6	8	0.1	0.1
P4	A	5	16.8	78.2	25.4	37.2	14.4	1	0.2
	E	5	21	74	23	39.1	11.3	0.5	0.1
	Btn1	30.1	52.3	22.2	17	3.8	1.1	0.3	0
	Btn2	35.1	58	6.9	3	1.8	1.3	0.7	0.1
	Cgn	45.1	25.2	29.7	11.5	17	1	0.2	0
P5	A	17.5	2.4	80.1	11	49.7	17.8	1.6	0.1
	En	15	5.1	79.9	10.2	48.3	19.5	1.7	0.1
	Btgn1	37.6	8.2	54.2	8.7	31.5	12.1	1.5	0.3
	Btgn2	47.5	8.7	43.8	6.8	24.6	10.3	1.8	0.4

## Sheet: Chemical analysis
	Horizon	pH	EC	Corg	H+Al	Al3+	Ca2+	Mg2+	Na+	K+	CEC	ESP
			dS m-1	g kg-1	cmolc kg-1							%
P1	A	6,2	0,74	24	0,0	0,0	2,0	1,3	0,1	0,1	3,9	3
	Btn1	8,8	1,58	11	0,0	0,0	3,5	4,4	2,2	0,9	11,2	20
	Btn2	8,8	1,79	8	0,0	0,0	3,7	5,5	3,0	1,2	13,5	22
	Cn	9,1	0,95	5	0,0	0,0	0,7	2,2	1,5	0,7	5,3	28
P2	A	6,6	0,41	24	0,0	0,0	8,5	3,3	0,1	0,8	12,7	0
	En	8,0	0,04	5	0,0	0,0	1,1	1,9	0,2	0,6	3,7	26
	Btn1	8,9	0,76	9	0,0	0,0	1,4	4,4	2,1	1,8	9,7	22
	Btn2	9,5	0,87	5	0,0	0,0	1,4	3,3	2,8	1,2	8,7	32
	Btnk	9,7	1,15	6	0,0	0,0	1,8	5,5	5,4	1,8	14,5	38
P3	A	6,5	0,46	10	1,2	0,0	2,3	2,4	0,5	0,4	6,8	8
	E	6,7	0,17	5	1,0	0,0	0,5	1,4	0,3	0,3	3,5	9
	Btn	9,1	0,49	5	0,2	0,0	2,8	4,8	4,4	0,7	12,9	34
	Btnk	8,8	0,20	3	0,2	0,0	2,5	4,9	4,5	0,8	12,9	35
	Cgn1	7,9	0,11	5	0,2	0,0	0,4	2,2	1,6	0,2	4,5	35
	Cgn2	6,7	0,07	5	0,8	0,5	0,2	2,6	1,9	0,2	5,7	33
P4	A	6,2	0,34	20	0,4	0,1	0,4	0,2	0,0	0,1	0,9	2
	E	7,1	0,05	4	0,0	0,0	0,2	0,1	0,0	0,1	0,4	5
	Btn1	8,9	0,71	9	0,0	0,0	1,9	2,2	6,5	0,2	10,8	60
	Btn2	8,7	0,60	6	0,0	0,0	3,0	4,4	7,9	0,2	15,4	51
	Cgn	8,2	0,63	6	0,0	0,0	2,8	2,2	7,5	0,2	12,7	59
P5	A	5,3	0,21	16	0,5	0,3	1,1	1,1	0,0	0,6	0,6	0
	En	6,6	0,12	7	0,0	0,0	1,1	0,0	0,8	0,5	2,0	33
	Btgn1	6,3	0,45	8	0,0	0,1	1,1	3,3	3,5	2,6	7,2	49
	Btgn2	6,0	0,23	8	0,0	1,9	0,0	2,2	2,5	0,8	5,0	51

## Sheet: Profile Morphology
Perfil	Horizon	Depth	Transition	Topography	Color		Nodule	Structure			Consistency
					Hue	Value/Chroma		Pedal	Type	Size Classes	Dry	Moist	Stickiness	Plasticity
P1	A	35	Abrupt	Smooth	10YR	6/4	-	Strong	Granular	Medium	Soft	Friable	Slightly sticky	Slightly plastic
	Btn1	70	Gradual	Smooth	7.5YR	4/6	-	Strong	Prismatic	Coarse	Hard	Firm	Very sticky	Very platic
	Btn2	105	Abrupt	Smooth	7.5YR	6/6	-	Strong	Prismatic	Coarse	Hard	Firm	Sticky	Plastic
	Cn	>200	-	-	7.5YR	4/3	-	Massive	-	-	Slightly hard	Very Firm	Slightly sticky	Slightly plastic
P2	A	25	Gradual	Smooth	10YR	4/2	-	Weak	Granular	Very fine	Loose	Loose	Non-sticky	Non-plastic
	En	65	Abrupt	Smooth	7.5YR	6/3	-	Single grain	-	-	Loose	Loose	Non-sticky	Non-plastic
	Btn1	100	Gradual	Smooth	7.5YR	4/6	-	Strong	Prismatic	Medium	Very hard	Very Firm	Very sticky	Very platic
	Btn2	150	Gradual	Smooth	7.5YR	5/8	-	Strong	Prismatic	Medium	Very hard	Firm	Very sticky	Very platic
	Btnk	>200	-	-	7.5YR	6/8	Carbonate	Strong	Prismatic	Coarse	Hard	Firm	Very sticky	Very platic
P3	A	10	Gradual	Smooth	7.5YR	7/1	-	Weak	Granular	Very fine	Loose	Loose	Non-sticky	Non-plastic
	E	25	Abrupt	Smooth	10YR	8/1	-	Single grain	-	-	Loose	Loose	Non-sticky	Non-plastic
	Btn	60	Gradual	Irregular	7.5YR	5/3	-	Strong	Prismatic	Very coarse	Very hard	Very Firm	Very sticky	Very platic
	Btnk	115	Gradual	Irregular	7.5YR	5/6	Carbonate	Strong	Prismatic	Very coarse	Hard	Firm	Very sticky	Very platic
	Cgn1	130	Abrupt	Irregular	7.5YR	6/2	-	Massive	-	-	Hard	Friable	Slightly sticky	Slightly plastic
	Cgn2	180	-	-	7.5YR	6/2	-	Massive	-	-	Hard	Friable	Slightly sticky	Slightly plastic
P4	A	15	Gradual	Smooth	10YR	6/4	-	Weak	Granular	Very fine	Loose	Loose	Non-sticky	Non-plastic
	E	35	Abrupt	Smooth	10YR	8/1	-	Single grain	-	-	Loose	Loose	Non-sticky	Non-plastic
	Btn1	120	Gradual	Smooth	7.5YR	4/6	-	Strong	Subangular blocky	Medium	Very hard	Very Firm	Very sticky	Very platic
	Btn2	155	Gradual	Smooth	7.5YR	5/6	-	Strong	Subangular blocky	Very coarse	Very hard	Very Firm	Very sticky	Very platic
	Cgn	>200	-	-	7.5YR	4/2	-	Massive	-	-	Very hard	Firm	Very sticky	Very platic
P5	A	20	Gradual	Smooth	7.5YR	7/1	-	Single grain	-	-	Loose	Loose	Non-sticky	Non-plastic
	En	100	Abrupt	Broken	10YR	8/1	Manganese	Single grain	-	-	Loose	Loose	Non-sticky	Non-plastic
	Btgn1	130	Gradual	Irregular	7.5YR	4/1	Manganese	Strong	Subangular blocky	Medium	Hard	Firm	Stikcky	Plastic
	Btgn2	160	-	-	10YR	4/8	-	Strong	Subangular blocky	Medium	Hard	Very Firm	Very sticky	Very platic
