# Supplementary material for: Origin of mounds in the Pantanal wetlands: An integrated approach between geomorphology, pedogenesis, ecology and soil micromorphology
Source: PLoS One. 2017 Jul 12;12(7):e0179197. doi: 10.1371/journal.pone.0179197 (PMC5507486; doi:10.1371/journal.pone.0179197)
Supplement: S1 File — RPPN borders and sampled points. (KML) [file pone.0179197.s002.kml]

<?xml version="1.0" encoding="UTF-8"?>
<kml xmlns="http://www.opengis.net/kml/2.2" xmlns:gx="http://www.google.com/kml/ext/2.2" xmlns:kml="http://www.opengis.net/kml/2.2" xmlns:atom="http://www.w3.org/2005/Atom">
<Document>
	<name>Study site.kml</name>
	<StyleMap id="m_ylw-pushpin000">
		<Pair>
			<key>normal</key>
			<styleUrl>#s_ylw-pushpin00000</styleUrl>
		</Pair>
		<Pair>
			<key>highlight</key>
			<styleUrl>#s_ylw-pushpin_hl00000</styleUrl>
		</Pair>
	</StyleMap>
	<StyleMap id="area11">
		<Pair>
			<key>normal</key>
			<styleUrl>#area10</styleUrl>
		</Pair>
		<Pair>
			<key>highlight</key>
			<styleUrl>#area1</styleUrl>
		</Pair>
	</StyleMap>
	<Style id="area10">
		<LineStyle>
			<color>ff00ffff</color>
			<width>2</width>
		</LineStyle>
		<PolyStyle>
			<color>bf000000</color>
			<fill>0</fill>
		</PolyStyle>
	</Style>
	<Style id="sn_water">
		<IconStyle>
			<scale>1.2</scale>
			<Icon>
				<href>http://maps.google.com/mapfiles/kml/shapes/water.png</href>
			</Icon>
			<hotSpot x="0.5" y="0" xunits="fraction" yunits="fraction"/>
		</IconStyle>
	</Style>
	<Style id="sh_ylw-pushpin1">
		<IconStyle>
			<scale>1.3</scale>
			<Icon>
				<href>http://maps.google.com/mapfiles/kml/pushpin/ylw-pushpin.png</href>
			</Icon>
			<hotSpot x="20" y="2" xunits="pixels" yunits="pixels"/>
		</IconStyle>
	</Style>
	<StyleMap id="msn_ylw-pushpin1">
		<Pair>
			<key>normal</key>
			<styleUrl>#sn_ylw-pushpin1</styleUrl>
		</Pair>
		<Pair>
			<key>highlight</key>
			<styleUrl>#sh_ylw-pushpin1</styleUrl>
		</Pair>
	</StyleMap>
	<StyleMap id="msn_water">
		<Pair>
			<key>normal</key>
			<styleUrl>#sn_water</styleUrl>
		</Pair>
		<Pair>
			<key>highlight</key>
			<styleUrl>#sh_water</styleUrl>
		</Pair>
	</StyleMap>
	<Style id="sn_ylw-pushpin1">
		<IconStyle>
			<scale>1.1</scale>
			<Icon>
				<href>http://maps.google.com/mapfiles/kml/pushpin/ylw-pushpin.png</href>
			</Icon>
			<hotSpot x="20" y="2" xunits="pixels" yunits="pixels"/>
		</IconStyle>
	</Style>
	<Style id="s_ylw-pushpin_hl00000">
		<IconStyle>
			<scale>1.3</scale>
			<Icon>
				<href>http://maps.google.com/mapfiles/kml/pushpin/ylw-pushpin.png</href>
			</Icon>
			<hotSpot x="20" y="2" xunits="pixels" yunits="pixels"/>
		</IconStyle>
	</Style>
	<Style id="s_ylw-pushpin00000">
		<IconStyle>
			<scale>1.1</scale>
			<Icon>
				<href>http://maps.google.com/mapfiles/kml/pushpin/ylw-pushpin.png</href>
			</Icon>
			<hotSpot x="20" y="2" xunits="pixels" yunits="pixels"/>
		</IconStyle>
	</Style>
	<Style id="sh_water">
		<IconStyle>
			<scale>1.4</scale>
			<Icon>
				<href>http://maps.google.com/mapfiles/kml/shapes/water.png</href>
			</Icon>
			<hotSpot x="0.5" y="0" xunits="fraction" yunits="fraction"/>
		</IconStyle>
	</Style>
	<Style id="area1">
		<LineStyle>
			<color>ff00ffff</color>
			<width>2</width>
		</LineStyle>
		<PolyStyle>
			<color>bf000000</color>
			<fill>0</fill>
		</PolyStyle>
	</Style>
	<Folder>
		<name>Study site</name>
		<open>1</open>
		<Placemark>
			<name>Site 1</name>
			<LookAt>
				<longitude>-56.3223400710533</longitude>
				<latitude>-16.77367027701454</latitude>
				<altitude>0</altitude>
				<heading>-0.01556398587898088</heading>
				<tilt>0</tilt>
				<range>2017.112786470697</range>
				<gx:altitudeMode>relativeToSeaFloor</gx:altitudeMode>
			</LookAt>
			<styleUrl>#msn_ylw-pushpin1</styleUrl>
			<Point>
				<coordinates>-56.32405095018867,-16.7694469232244,0</coordinates>
			</Point>
		</Placemark>
		<Placemark>
			<name>Site 2</name>
			<LookAt>
				<longitude>-56.10021051502672</longitude>
				<latitude>-16.71287902706255</latitude>
				<altitude>0</altitude>
				<heading>-0.07951913397008084</heading>
				<tilt>0</tilt>
				<range>610.3848204205239</range>
				<gx:altitudeMode>relativeToSeaFloor</gx:altitudeMode>
			</LookAt>
			<styleUrl>#m_ylw-pushpin000</styleUrl>
			<Point>
				<coordinates>-56.09960635965567,-16.71262019264857,0</coordinates>
			</Point>
		</Placemark>
		<Placemark>
			<name>Site 3</name>
			<LookAt>
				<longitude>-56.37635944641852</longitude>
				<latitude>-16.75081628368235</latitude>
				<altitude>0</altitude>
				<heading>-0.3624311511746541</heading>
				<tilt>0</tilt>
				<range>1137.025031549648</range>
				<gx:altitudeMode>relativeToSeaFloor</gx:altitudeMode>
			</LookAt>
			<styleUrl>#m_ylw-pushpin000</styleUrl>
			<Point>
				<coordinates>-56.37668191302779,-16.75124492090938,0</coordinates>
			</Point>
		</Placemark>
		<Placemark>
			<name>Site 4</name>
			<LookAt>
				<longitude>-56.39822568893623</longitude>
				<latitude>-16.74798608997983</latitude>
				<altitude>0</altitude>
				<heading>0.006305022618971597</heading>
				<tilt>0</tilt>
				<range>610.3677397105555</range>
				<gx:altitudeMode>relativeToSeaFloor</gx:altitudeMode>
			</LookAt>
			<styleUrl>#m_ylw-pushpin000</styleUrl>
			<Point>
				<coordinates>-56.39887000135875,-16.74831873538785,0</coordinates>
			</Point>
		</Placemark>
		<Placemark>
			<name>Site 5</name>
			<LookAt>
				<longitude>-56.1798081498014</longitude>
				<latitude>-16.72223295228373</latitude>
				<altitude>0</altitude>
				<heading>-0.05663002621902935</heading>
				<tilt>0</tilt>
				<range>712.591205782997</range>
				<gx:altitudeMode>relativeToSeaFloor</gx:altitudeMode>
			</LookAt>
			<styleUrl>#m_ylw-pushpin000</styleUrl>
			<Point>
				<coordinates>-56.17976220815187,-16.72193854727088,0</coordinates>
			</Point>
		</Placemark>
		<Placemark>
			<name>Perimeter</name>
			<styleUrl>#area11</styleUrl>
			<Polygon>
				<outerBoundaryIs>
					<LinearRing>
						<coordinates>
							-56.29679842269999,-16.4748309677,0 -56.2978605501,-16.4748345322,0 -56.2979286276,-16.4764166615,0 -56.29826398419999,-16.4769465927,0 -56.2991042117,-16.4776002467,0 -56.3003663168,-16.4781739529,0 -56.3019659829,-16.4785047129,0 -56.303524369,-16.4785912585,0 -56.3052086512,-16.4788409205,0 -56.3058393008,-16.479326623,0 -56.3067181053,-16.480997313,0 -56.30654773360001,-16.4814848785,0 -56.3062479878,-16.4827855649,0 -56.30640778989999,-16.485267421,0 -56.30703310170001,-16.4870954595,0 -56.30871414210001,-16.4882806673,0 -56.3097238161,-16.4887314532,0 -56.311030057,-16.4887764363,0 -56.3119997343,-16.4886169172,0 -56.31301328070001,-16.4878066974,0 -56.3135649466,-16.4867915699,0 -56.313567941,-16.4859418714,0 -56.3131092038,-16.4845166526,0 -56.312777249,-16.4831732043,0 -56.3126542156,-16.4821965394,0 -56.3132880213,-16.4816291344,0 -56.31400442219999,-16.4815501286,0 -56.315098822,-16.4818791331,0 -56.31606703440001,-16.4821263646,0 -56.3170359623,-16.4821702062,0 -56.3186477846,-16.4823924067,0 -56.3206217155,-16.4827152049,0 -56.3218532722,-16.4835146721,0 -56.3235790059,-16.4841575395,0 -56.3245627042,-16.485349407,0 -56.3252175608,-16.4863051837,0 -56.32611815310001,-16.4876594867,0 -56.326442845,-16.4889305776,0 -56.3273331196,-16.4895481257,0 -56.3279644846,-16.489852977,0 -56.32859631,-16.4898550057,0 -56.3290182039,-16.489603254,0 -56.3297572448,-16.4892485638,0 -56.3307593717,-16.4888449954,0 -56.3319200496,-16.488139106,0 -56.3331849723,-16.4879397529,0 -56.3345014826,-16.4878942273,0 -56.33571111149999,-16.4884539995,0 -56.3363398069,-16.4893735023,0 -56.33675674980001,-16.4907443062,0 -56.3365948274,-16.4918646886,0 -56.3363800469,-16.4930301004,0 -56.33616507870001,-16.494249748,0 -56.3363193641,-16.495371133,0 -56.3361030205,-16.4969930325,0 -56.33567868159999,-16.4979589089,0 -56.3356755655,-16.4988718859,0 -56.3366170481,-16.5008093225,0 -56.3370899361,-16.5010639276,0 -56.3377749196,-16.5011158154,0 -56.33819665820001,-16.5009137625,0 -56.3391998585,-16.5002073365,0 -56.33973011400001,-16.4990881161,0 -56.3398412083,-16.4974116431,0 -56.3401579325,-16.4972634912,0 -56.3410553643,-16.4966561557,0 -56.3426375239,-16.4959967326,0 -56.34379708419999,-16.4957969856,0 -56.3442733804,-16.4950391622,0 -56.3448031433,-16.4942272682,0 -56.3451225264,-16.493111891,0 -56.34512816600001,-16.4914350825,0 -56.3453964594,-16.4900122015,0 -56.346297088,-16.4884376251,0 -56.3472474938,-16.4877309916,0 -56.3483816031,-16.4872463934,0 -56.3498040227,-16.4870474295,0 -56.3505932649,-16.4872532694,0 -56.3519608611,-16.4878676764,0 -56.3525898136,-16.4887328966,0 -56.3529539146,-16.4900040739,0 -56.3530534159,-16.4917806449,0 -56.3530486855,-16.4932043525,0 -56.3533083077,-16.4943757713,0 -56.353780094,-16.4951410677,0 -56.35472403439999,-16.4962106438,0 -56.3567210489,-16.4975862814,0 -56.35829845910001,-16.4983549662,0 -56.3597165275,-16.4996790816,0 -56.3601865921,-16.5008014197,0 -56.35991781410001,-16.5025768605,0 -56.3590165537,-16.5043548819,0 -56.35827097370001,-16.506689306,0 -56.3583168062,-16.5087730517,0 -56.358891213,-16.5104019246,0 -56.35994159519999,-16.5113678512,0 -56.3612040579,-16.5117784919,0 -56.3627307292,-16.5119865421,0 -56.36431035739999,-16.5122986968,0 -56.36668043299999,-16.5123058936,0 -56.36850166120001,-16.5127046243,0 -56.3703981223,-16.5126606299,0 -56.3716125105,-16.5116473398,0 -56.3722482804,-16.5106323048,0 -56.3722513877,-16.5096696053,0 -56.3729397637,-16.5085010539,0 -56.37378182620001,-16.5087069679,0 -56.3741484885,-16.5094176688,0 -56.3739851312,-16.5110442935,0 -56.3737184808,-16.5120107232,0 -56.3742397331,-16.5136393985,0 -56.3747645299,-16.5143505719,0 -56.3757632785,-16.5150134433,0 -56.3765521714,-16.51537286,0 -56.3779175123,-16.5165972654,0 -56.37817748489999,-16.5177144204,0 -56.3778051079,-16.5187799751,0 -56.37696005640001,-16.5194915782,0 -56.3761130547,-16.5208088195,0 -56.37547638800001,-16.5222803576,0 -56.3752604763,-16.5238571069,0 -56.375729325,-16.5255850558,0 -56.377305735,-16.5267603798,0 -56.3787266451,-16.5271171537,0 -56.3805176664,-16.5271224753,0 -56.3822047168,-16.5266709782,0 -56.3833117173,-16.5264708615,0 -56.38489349110001,-16.5259693139,0 -56.3863696354,-16.5257160307,0 -56.3873705633,-16.5257189697,0 -56.38842185290001,-16.5262825024,0 -56.3898959095,-16.5266935936,0 -56.3912110963,-16.5271539288,0 -56.3927874471,-16.528383376,0 -56.3938527908,-16.529896074,0 -56.39500321209999,-16.5306135344,0 -56.39582438600001,-16.5311718441,0 -56.3976341306,-16.5315748139,0 -56.39829024430001,-16.5322908297,0 -56.3991932921,-16.5330843906,0 -56.3996826116,-16.5345185654,0 -56.39967795849999,-16.536023635,0 -56.39918051029999,-16.5372154221,0 -56.3990119925,-16.5384849914,0 -56.3992562154,-16.5394393654,0 -56.3994146647,-16.541423999,0 -56.3991662558,-16.5418210231,0 -56.3988343735,-16.5426923817,0 -56.397351487,-16.5430044867,0 -56.3966933612,-16.5429257485,0 -56.3960367268,-16.5423679177,0 -56.3950505838,-16.5417277739,0 -56.3945652163,-16.541098119,0 -56.3935152554,-16.540078123,0 -56.3927262665,-16.5395198974,0 -56.3918831001,-16.5396168765,0 -56.39156579469999,-16.5401266844,0 -56.391248242,-16.5405280169,0 -56.3911400894,-16.5413954953,0 -56.391926258,-16.5426678407,0 -56.392608863,-16.5435331035,0 -56.3928674039,-16.5449575805,0 -56.39402340620001,-16.5459778881,0 -56.3950222276,-16.5466903899,0 -56.3969601998,-16.5469671878,0 -56.3983808209,-16.5474775038,0 -56.3995374973,-16.5482943945,0 -56.400433109,-16.5482969712,0 -56.4018030666,-16.5481472331,0 -56.4030705093,-16.547237872,0 -56.4035470324,-16.5463759599,0 -56.4042881896,-16.5451713001,0 -56.40550148640001,-16.544718265,0 -56.40613225479999,-16.545126841,0 -56.4060249538,-16.5457367042,0 -56.4057599344,-16.5463958355,0 -56.4051242122,-16.5474109711,0 -56.4041719474,-16.5488816966,0 -56.4027946798,-16.5512144754,0 -56.40289636,-16.5524351029,0 -56.4031543204,-16.5542663456,0 -56.4039420216,-16.5550821564,0 -56.40420218870001,-16.5561992816,0 -56.4034109207,-16.5563506906,0 -56.4016193152,-16.5564449904,0 -56.4001969004,-16.55649062,0 -56.3988252994,-16.5571510736,0 -56.3982946362,-16.5582659227,0 -56.3985563445,-16.5588768454,0 -56.3996095362,-16.5590832708,0 -56.401400706,-16.5591381399,0 -56.40361336139999,-16.5590947652,0 -56.4069869957,-16.5584942227,0 -56.4085678687,-16.5585484316,0 -56.4097780274,-16.5589586408,0 -56.4108301485,-16.5595220683,0 -56.4113001921,-16.5607934507,0 -56.4113493585,-16.5619642089,0 -56.4109264843,-16.5625189451,0 -56.4101874155,-16.563027588,0 -56.4094483567,-16.5635317084,0 -56.40865753069999,-16.5635294658,0 -56.4073932291,-16.5635755916,0 -56.40696974059999,-16.5641348373,0 -56.406809989,-16.5648439851,0 -56.4070170278,-16.5659112379,0 -56.40733087400001,-16.5667256878,0 -56.40764393510001,-16.5677977613,0 -56.40800822540001,-16.5691682841,0 -56.4085315809,-16.5704398232,0 -56.40953076660001,-16.5708991537,0 -56.4104805971,-16.5704453481,0 -56.4110633322,-16.5695340046,0 -56.41185453009999,-16.569228896,0 -56.4129640505,-16.5682693159,0 -56.4138606864,-16.5679644965,0 -56.4156523962,-16.5678700948,0 -56.41696762630001,-16.5684297109,0 -56.41859904139999,-16.5690444388,0 -56.4208093583,-16.5700178261,0 -56.4222830866,-16.5704784151,0 -56.4249257273,-16.5712721675,0 -56.4260296269,-16.5721927257,0 -56.4260767805,-16.5740730801,0 -56.42696755470001,-16.5757523677,0 -56.42813704699999,-16.5770889147,0 -56.3960628679,-16.5914977039,0 -56.402968485,-16.6289320309,0 -56.4092776794,-16.6414606935,0 -56.4509661935,-16.6216972635,0 -56.4526188684,-16.6207976713,0 -56.454436662,-16.6211821134,0 -56.4556254039,-16.6214654574,0 -56.456170671,-16.6226058673,0 -56.45730864560001,-16.6226088433,0 -56.4589965963,-16.6222878227,0 -56.46030367289999,-16.6221691887,0 -56.46296082470001,-16.6218506513,0 -56.4636416069,-16.6218976079,0 -56.4644828632,-16.6226093827,0 -56.4645848183,-16.6238797019,0 -56.4635805441,-16.6248940597,0 -56.4620498813,-16.6257533773,0 -56.4589368875,-16.6268661937,0 -56.4556660985,-16.6280237466,0 -56.4537663381,-16.628832316,0 -56.45255188939999,-16.62974663,0 -56.45207477699999,-16.6306086463,0 -56.45165026790001,-16.6317239069,0 -56.451963097,-16.6327913967,0 -56.45243573969999,-16.6335067661,0 -56.4548573579,-16.6344758484,0 -56.4558569994,-16.6351383564,0 -56.4578028372,-16.6367208453,0 -56.4587980753,-16.6389607256,0 -56.4597978765,-16.639370109,0 -56.4608518701,-16.6394722845,0 -56.4623300637,-16.638766516,0 -56.4639643435,-16.6386170711,0 -56.465861346,-16.6388253512,0 -56.46743993680001,-16.639742401,0 -56.4682330793,-16.6407207047,0 -56.46844111279999,-16.641787903,0 -56.46822760849999,-16.6427048688,0 -56.4673284654,-16.6438189451,0 -56.46579640109999,-16.6451347779,0 -56.4650044026,-16.6456434706,0 -56.4635770736,-16.6470092735,0 -56.4629398975,-16.6487386938,0 -56.46309418119999,-16.6501582983,0 -56.463777028,-16.6509736217,0 -56.4651452726,-16.6516912768,0 -56.46572548180001,-16.6516927722,0 -56.4664640446,-16.6514415666,0 -56.4677853222,-16.650070953,0 -56.4683687552,-16.6489018301,0 -56.4695825466,-16.6482450514,0 -56.47026810000001,-16.6482965205,0 -56.4712685329,-16.6485024623,0 -56.4722154103,-16.6492189968,0 -56.47258255250001,-16.6499792514,0 -56.4731026177,-16.6524709647,0 -56.47241442990001,-16.6535901171,0 -56.4718320133,-16.6546055817,0 -56.47061690710001,-16.6555154757,0 -56.46934864450001,-16.6567822874,0 -56.468028017,-16.6576918953,0 -56.4672352716,-16.6584536994,0 -56.4667061241,-16.6592658957,0 -56.4667567582,-16.6600298653,0 -56.4675983258,-16.6606919131,0 -56.46907257480001,-16.6612561441,0 -56.4708624956,-16.6621239949,0 -56.4722840287,-16.6626835492,0 -56.4738116431,-16.6632478831,0 -56.4755514764,-16.6631528575,0 -56.4773440702,-16.6630534306,0 -56.4792414288,-16.6630084885,0 -56.4799773714,-16.6639549672,0 -56.4800260087,-16.6654782501,0 -56.47875728719999,-16.6666953994,0 -56.47743387289999,-16.6686220053,0 -56.4757979544,-16.6692822783,0 -56.4742161836,-16.6694274229,0 -56.4724775316,-16.6690704628,0 -56.4708953385,-16.6693692528,0 -56.4695255149,-16.6689589724,0 -56.468523157,-16.6694128994,0 -56.4681509521,-16.6704786068,0 -56.4693612702,-16.6713449833,0 -56.4703604156,-16.6720616612,0 -56.4710436817,-16.6729763976,0 -56.4714614764,-16.6743017524,0 -56.4714037087,-16.6761275862,0 -56.4703982059,-16.6774990232,0 -56.4688149547,-16.6781548528,0 -56.4669161473,-16.6784573175,0 -56.465387188,-16.6785528111,0 -56.4647533222,-16.6790573859,0 -56.4651177656,-16.6805860028,0 -56.4663784914,-16.6823157996,0 -56.4670569541,-16.6847582114,0 -56.467105627,-16.6862317746,0 -56.46651998179999,-16.6883635871,0 -56.4668297301,-16.6906016596,0 -56.4677744153,-16.6921769626,0 -56.46835137189999,-16.6933987768,0 -56.4685403286,-16.6954467068,0 -56.4691186976,-16.6961623112,0 -56.4703313946,-16.6960117476,0 -56.47096588979999,-16.6955071591,0 -56.4725485843,-16.6951044221,0 -56.47386930030001,-16.6940366038,0 -56.4749782858,-16.6934337738,0 -56.475824462,-16.6924686921,0 -56.477082739,-16.6912831805,0 -56.47829608710001,-16.6908794646,0 -56.4792449948,-16.6909315715,0 -56.4805616894,-16.6915450468,0 -56.4809261456,-16.6931233553,0 -56.4803428285,-16.6944416593,0 -56.4792850931,-16.6956050964,0 -56.478964301,-16.6973850707,0 -56.47938261510001,-16.6985567391,0 -56.4798551118,-16.6994211998,0 -56.4810109496,-16.7007935869,0 -56.48127186930001,-16.7018609024,0 -56.4815826616,-16.7039995231,0 -56.4816281529,-16.7066934073,0 -56.4828891559,-16.7082197194,0 -56.4840481061,-16.7086791089,0 -56.4856299293,-16.7086333324,0 -56.486527386,-16.7082287853,0 -56.48700400639999,-16.7075700846,0 -56.4872691355,-16.7068566214,0 -56.4872193543,-16.7057401194,0 -56.48690567869999,-16.7048760688,0 -56.4862210059,-16.7044178743,0 -56.4849579642,-16.703650895,0 -56.48464454020001,-16.7024794987,0 -56.4845958658,-16.700956221,0 -56.48554809309999,-16.6997879752,0 -56.4867092937,-16.6993886013,0 -56.4879205632,-16.6999972501,0 -56.4887083903,-16.7011200979,0 -56.48933849800001,-16.7020346448,0 -56.4902840837,-16.7033612651,0 -56.49070275499999,-16.7044289585,0 -56.4907524246,-16.7055951774,0 -56.4903816553,-16.7063581024,0 -56.4895882489,-16.7073233729,0 -56.4886872888,-16.7090476924,0 -56.4886811992,-16.7113346712,0 -56.4888339407,-16.7134186536,0 -56.489251133,-16.7150467944,0 -56.4902599526,-16.7164278081,0 -56.49104921239999,-16.7170399191,0 -56.4918928571,-16.7170419947,0 -56.492420453,-16.7168399022,0 -56.4929494341,-16.7163349885,0 -56.493691839,-16.7147096978,0 -56.4946980479,-16.7130850488,0 -56.4952813281,-16.7117667056,0 -56.4955467462,-16.7111571865,0 -56.49571104059999,-16.7088705913,0 -56.4958738593,-16.7071444415,0 -56.4965074804,-16.706739207,0 -56.497140034,-16.7067407461,0 -56.49798190940001,-16.707402676,0 -56.49818910689999,-16.7088766197,0 -56.4982866605,-16.7119276919,0 -56.49891406470001,-16.7139088664,0 -56.5007005081,-16.7163538568,0 -56.501959405,-16.7190009507,0 -56.5022180367,-16.7207778373,0 -56.5016354318,-16.7218430949,0 -56.50078898959999,-16.7229077134,0 -56.4995205364,-16.7239215891,0 -56.498356464,-16.7255955934,0 -56.49819430920001,-16.7270686379,0 -56.4986625207,-16.7294064848,0 -56.498765257,-16.7304779144,0 -56.4992917471,-16.7309356859,0 -56.4999764891,-16.7311904507,0 -56.50076742869999,-16.731192364,0 -56.50155902640001,-16.7309411699,0 -56.5018241948,-16.7304310779,0 -56.5027236915,-16.7292671499,0 -56.5031488075,-16.7278941685,0 -56.5033100007,-16.7267781774,0 -56.5038429331,-16.7247455692,0 -56.50411143689999,-16.7227123246,0 -56.5050101013,-16.7218512061,0 -56.5057488891,-16.7215998682,0 -56.5066455889,-16.7214980565,0 -56.5073831264,-16.7219608312,0 -56.5080145607,-16.7224188309,0 -56.5081694759,-16.7237389686,0 -56.50779815140001,-16.7245019231,0 -56.5072146479,-16.7259242551,0 -56.50684110749999,-16.7275459555,0 -56.5072059044,-16.729327609,0 -56.5076261621,-16.7298348235,0 -56.5087833482,-16.7310579122,0 -56.508886408,-16.7320253844,0 -56.5087265387,-16.7326351708,0 -56.5083040702,-16.7329867061,0 -56.5073536309,-16.7334454558,0 -56.50629845170001,-16.7335920877,0 -56.5048215032,-16.7335885516,0 -56.5040301557,-16.7337403241,0 -56.50323749540001,-16.7343983022,0 -56.5032356452,-16.735112418,0 -56.5033919869,-16.7358721118,0 -56.5037599242,-16.7364334451,0 -56.50412609650001,-16.7374512682,0 -56.5042305848,-16.7378582964,0 -56.5054388285,-16.7397549685,0 -56.50601662420001,-16.7405699065,0 -56.5058555609,-16.7416361814,0 -56.50511603,-16.7421451411,0 -56.5045352189,-16.742496288,0 -56.50363736620001,-16.7430048622,0 -56.503212697,-16.7439665462,0 -56.5034752333,-16.7444779091,0 -56.5043176907,-16.7449861454,0 -56.5054783502,-16.7448894953,0 -56.5061639308,-16.7448414196,0 -56.5064270117,-16.7451448719,0 -56.50621290570001,-16.7463149738,0 -56.5056294594,-16.7476830597,0 -56.50478338599999,-16.7483409136,0 -56.5037801477,-16.7490029058,0 -56.5028292423,-16.7496062623,0 -56.5020363699,-16.7503184695,0 -56.5017705146,-16.7510816639,0 -56.5016623326,-16.7520938245,0 -56.5014458117,-16.7541769013,0 -56.5008632252,-16.7551924337,0 -56.50022745599999,-16.7563615064,0 -56.4990120812,-16.7571721107,0 -56.49806191399999,-16.7574726229,0 -56.49626858520001,-16.757517968,0 -56.4952123698,-16.75778205,0 -56.4944691104,-16.7583361568,0 -56.49388910830001,-16.7596861344,0 -56.4942982552,-16.7606362819,0 -56.4947083981,-16.7614327601,0 -56.4957762048,-16.7627867738,0 -56.497092796,-16.7634227517,0 -56.4982478896,-16.763032349,0 -56.49948571460001,-16.7623980748,0 -56.5007222817,-16.7622428819,0 -56.50212321680001,-16.7622462692,0 -56.5036062498,-16.7622498446,0 -56.5056654622,-16.7628107193,0 -56.507722264,-16.7640856865,0 -56.50796585050001,-16.7655958605,0 -56.50779677600001,-16.76726324,0 -56.5064746266,-16.7685301249,0 -56.5042470398,-16.769555279,0 -56.5018561142,-16.7697890605,0 -56.4997943179,-16.7704168297,0 -56.4974829305,-16.7718439617,0 -56.4962427517,-16.7733460036,0 -56.4959096081,-16.7746965874,0 -56.4965679433,-16.7750145777,0 -56.4975566541,-16.7752565364,0 -56.4979702168,-16.7745434273,0 -56.49904291250001,-16.7740669466,0 -56.5002803822,-16.7735953794,0 -56.5018466036,-16.7734409808,0 -56.502999694,-16.7738415012,0 -56.5036563848,-16.7747967473,0 -56.5039810339,-16.7767003359,0 -56.5057075509,-16.7782954304,0 -56.5115507441,-16.7816404098,0 -56.5130443895,-16.7830631424,0 -56.5141777419,-16.785262409,0 -56.51425754280001,-16.7870930889,0 -56.51412518410001,-16.789325524,0 -56.5118101227,-16.789844337,0 -56.5108892507,-16.7900997761,0 -56.45285634609999,-16.806500331,0 -56.41363132530001,-16.7643954901,0 -56.4114752369,-16.7672051061,0 -56.4011297569,-16.7802597475,0 -56.39281144540001,-16.7905808908,0 -56.3859448402,-16.7993241224,0 -56.3796144663,-16.806929768,0 -56.3794572588,-16.807114599,0 -56.3898452051,-16.8194978536,0 -56.4002268615,-16.8316952849,0 -56.4072251912,-16.8400046235,0 -56.40912270690001,-16.8423648261,0 -56.41163592230001,-16.8454047237,0 -56.4118498431,-16.8456629563,0 -56.410302021,-16.8468652606,0 -56.4040247424,-16.8517193008,0 -56.4003620243,-16.8545334021,0 -56.3885909982,-16.8635650283,0 -56.388341021,-16.8637586266,0 -56.38813453710001,-16.8635636671,0 -56.3798934956,-16.8558329743,0 -56.3752231479,-16.8505579759,0 -56.3742201085,-16.8494340557,0 -56.3709937213,-16.8457904246,0 -56.3716901953,-16.8388233088,0 -56.3685891297,-16.8395595347,0 -56.364191677,-16.8406125958,0 -56.361651411,-16.8395923224,0 -56.3600004658,-16.8345704168,0 -56.3585211116,-16.832446105,0 -56.33574992449999,-16.8312393234,0 -56.3254279333,-16.8277527276,0 -56.32523399410001,-16.8175784937,0 -56.321323002,-16.8138821552,0 -56.3205971905,-16.8057128558,0 -56.3090549324,-16.8056879734,0 -56.30699043230001,-16.8051793556,0 -56.2932529433,-16.8018062171,0 -56.2812647933,-16.7930148139,0 -56.2755817991,-16.7945405847,0 -56.2734558093,-16.7959160774,0 -56.2684355367,-16.7958802175,0 -56.2670991672,-16.7944382451,0 -56.26256019829999,-16.7937079455,0 -56.260875761,-16.794931222,0 -56.2583786891,-16.7927618967,0 -56.24182098349999,-16.8010536783,0 -56.2227958558,-16.7996087691,0 -56.2078979224,-16.8054544317,0 -56.1966914356,-16.8125336893,0 -56.1844243946,-16.8172398912,0 -56.180597531,-16.8123707657,0 -56.16863039079999,-16.8213978042,0 -56.15887004119999,-16.8150037549,0 -56.1329350147,-16.8137074205,0 -56.1068820496,-16.8124027973,0 -56.1072216659,-16.8113964463,0 -56.107004429,-16.8099402571,0 -56.1063400829,-16.8086493433,0 -56.10556038379999,-16.8079454476,0 -56.104479633,-16.8071543704,0 -56.1038682715,-16.8064512015,0 -56.1037618109,-16.8052666559,0 -56.1038271183,-16.8032241728,0 -56.1042796545,-16.8021505266,0 -56.10461968020001,-16.8011803357,0 -56.1054070851,-16.8001081432,0 -56.10591379560001,-16.7993601248,0 -56.1063082532,-16.7986613308,0 -56.1057508683,-16.7983335127,0 -56.10502497109999,-16.7981721782,0 -56.10340118500001,-16.7987571517,0 -56.102113618,-16.7991808809,0 -56.1001538403,-16.7998728272,0 -56.0989782019,-16.8001885601,0 -56.0979153244,-16.8003466016,0 -56.0971886797,-16.8003434149,0 -56.0962385877,-16.8003392444,0 -56.0951212053,-16.8001174032,0 -56.0944546789,-16.7993100199,0 -56.0935649202,-16.7983344341,0 -56.092788875,-16.7968802909,0 -56.0921824443,-16.7951557299,0 -56.0915744272,-16.7936435715,0 -56.0912435761,-16.792674962,0 -56.0900158314,-16.7922401967,0 -56.0889540282,-16.7921812679,0 -56.08831951580001,-16.7916813265,0 -56.08833471290001,-16.7908317491,0 -56.08862035489999,-16.7895947016,0 -56.088685034,-16.7877149224,0 -56.0879651261,-16.7863107248,0 -56.0873016943,-16.7847485966,0 -56.0870867492,-16.7829715243,0 -56.0875384783,-16.781952144,0 -56.0886626825,-16.7807188078,0 -56.08950501770001,-16.7798096154,0 -56.0905721488,-16.7787341941,0 -56.0907426774,-16.7781429061,0 -56.0904110793,-16.7773369901,0 -56.08740288389999,-16.77522217,0 -56.0846721287,-16.7735966352,0 -56.0833348383,-16.7726777742,0 -56.0824418953,-16.772402637,0 -56.0816588719,-16.7725618471,0 -56.08059459720001,-16.773040676,0 -56.0793048137,-16.7739523527,0 -56.0784592814,-16.7753992951,0 -56.0780593298,-16.7772278557,0 -56.07771741109999,-16.778573101,0 -56.0768731324,-16.779753397,0 -56.076307274,-16.781201581,0 -56.0757440069,-16.7821119687,0 -56.0749612016,-16.7822169196,0 -56.07434707840001,-16.78200175,0 -56.0731197297,-16.7815081382,0 -56.0704982835,-16.7803258081,0 -56.0695514435,-16.7796752634,0 -56.068436105,-16.7791866501,0 -56.06776920000001,-16.7783746661,0 -56.0676598193,-16.777836366,0 -56.0680541577,-16.7773003451,0 -56.06872650539999,-16.776874045,0 -56.0709124943,-16.775699838,0 -56.0731569732,-16.7738253661,0 -56.07450565700001,-16.7723807069,0 -56.0762472084,-16.7704497057,0 -56.07821531120001,-16.7679818942,0 -56.0800094469,-16.76680583,0 -56.080737307,-16.7666508984,0 -56.08079559589999,-16.766113351,0 -56.0799042301,-16.7655173347,0 -56.0785657348,-16.7648650841,0 -56.0771202425,-16.7632994301,0 -56.0762848675,-16.762649417,0 -56.0739546143,-16.7614413276,0 -56.0726133613,-16.7614895323,0 -56.0716061267,-16.76170193,0 -56.0700958794,-16.7620160006,0 -56.0683072342,-16.7620621588,0 -56.0675840737,-16.7612544408,0 -56.0666480889,-16.7583984794,0 -56.066430202,-16.7572676488,0 -56.06509417470001,-16.7561317528,0 -56.0642589515,-16.7555856402,0 -56.0629731213,-16.7555798028,0 -56.06168601760001,-16.755953579,0 -56.06067914560001,-16.756215639,0 -56.060120048,-16.7561588596,0 -56.0596756357,-16.7556732613,0 -56.0597904788,-16.7549732822,0 -56.06075781300001,-16.7515339267,0 -56.0615534063,-16.7487942863,0 -56.0615602477,-16.7473978301,0 -56.0610629984,-16.7462114915,0 -56.06033789549999,-16.744861417,0 -56.0598947614,-16.7440007174,0 -56.058275834,-16.7436679418,0 -56.0569339065,-16.7438787444,0 -56.0559249041,-16.7444661692,0 -56.0551937111,-16.7454299685,0 -56.0550183383,-16.7469883483,0 -56.05473122189999,-16.7484965025,0 -56.0540023949,-16.7489767347,0 -56.0528294529,-16.7489171213,0 -56.0512669827,-16.7484263709,0 -56.0500963953,-16.7477747163,0 -56.0482575325,-16.7467448672,0 -56.0470915293,-16.7451757871,0 -56.04659383690001,-16.7440978804,0 -56.0462838606,-16.7435902797,0 -56.0455593106,-16.7432118234,0 -56.0447736583,-16.743800225,0 -56.0442095541,-16.7448732209,0 -56.0436459848,-16.7458377527,0 -56.0426366635,-16.7464793408,0 -56.0420768327,-16.7466936719,0 -56.0409587964,-16.7467969434,0 -56.04040195109999,-16.746414729,0 -56.0402926616,-16.7458764176,0 -56.0401292817,-16.7450169805,0 -56.0402991133,-16.7445884317,0 -56.040472452,-16.7434593989,0 -56.0409816887,-16.7422234621,0 -56.04210615880001,-16.7408276827,0 -56.0430599574,-16.7400276606,0 -56.04373497169999,-16.7391675907,0 -56.04390693109999,-16.7383097086,0 -56.0435745344,-16.7377161327,0 -56.0427364756,-16.7377664809,0 -56.0420073479,-16.7381924381,0 -56.04066250650001,-16.7389906389,0 -56.03959751680001,-16.739631955,0 -56.0384787051,-16.7398979082,0 -56.0377533914,-16.7396775996,0 -56.0365258465,-16.7392967677,0 -56.0360285011,-16.7381646079,0 -56.03636953080001,-16.7370363617,0 -56.03805729490001,-16.7347303219,0 -56.0391838899,-16.7329052272,0 -56.039747754,-16.7319949394,0 -56.03997758900001,-16.730703471,0 -56.03735226240001,-16.7304743219,0 -56.0361443001,-16.73017493,0 -56.0352070076,-16.7299129505,0 -56.03377960780001,-16.7293006845,0 -56.0329364234,-16.728049397,0 -56.0316921839,-16.7265792979,0 -56.0309402482,-16.7250256341,0 -56.030951388,-16.7228202421,0 -56.0312709368,-16.7215337247,0 -56.0323069914,-16.7199884403,0 -56.03275847430001,-16.719041489,0 -56.034285903,-16.71758436,0 -56.03487158930001,-16.7166425496,0 -56.0347873079,-16.7155665482,0 -56.0335411725,-16.7144851178,0 -56.03113126529999,-16.7137823746,0 -56.0293027106,-16.7130009864,0 -56.0278313932,-16.7121760694,0 -56.02689704100001,-16.7113536705,0 -56.0260885771,-16.7112549572,0 -56.0257285922,-16.7117277931,0 -56.0245115628,-16.7137015296,0 -56.02298497069999,-16.7149868536,0 -56.02186483600001,-16.7155374357,0 -56.0195833112,-16.7158746159,0 -56.0180634293,-16.7159532685,0 -56.01587609599999,-16.7152966,0 -56.01356153460001,-16.7133919647,0 -56.0113358224,-16.7116594651,0 -56.0100422021,-16.7111787446,0 -56.0072724783,-16.7108219945,0 -56.0053078342,-16.7104238893,0 -56.00437092110001,-16.7101165847,0 -56.0035683176,-16.7096833821,0 -56.0032127635,-16.7092930061,0 -56.0032181119,-16.7082626251,0 -56.0032210206,-16.7077022425,0 -56.00371751189999,-16.7068007694,0 -56.0041227676,-16.7061971312,0 -56.0055559071,-16.70564815,0 -56.0071645035,-16.7057417462,0 -56.0097134784,-16.705582233,0 -56.0104756017,-16.7051113506,0 -56.0109752893,-16.7048335419,0 -56.05750455900001,-16.6878500072,0 -56.0566125259,-16.676601679,0 -56.0933503184,-16.6635328197,0 -56.2038699382,-16.6363993963,0 -56.20384516770001,-16.6355857793,0 -56.2377102089,-16.6334982995,0 -56.25907581,-16.590069726,0 -56.26430446560001,-16.5930531613,0 -56.27472233799999,-16.5270303607,0 -56.26707657539999,-16.5268047959,0 -56.2730875912,-16.5106182442,0 -56.2826255002,-16.5083009653,0 -56.27902454249999,-16.5065530141,0 -56.28943315270001,-16.4915199775,0 -56.29679842269999,-16.4748309677,0 
						</coordinates>
					</LinearRing>
				</outerBoundaryIs>
			</Polygon>
		</Placemark>
		<Placemark>
			<name>Cuiabá River</name>
			<LookAt>
				<longitude>-56.46246887801964</longitude>
				<latitude>-16.59570054635627</latitude>
				<altitude>0</altitude>
				<heading>1.639484656533046</heading>
				<tilt>0</tilt>
				<range>15456.1921213417</range>
				<gx:altitudeMode>relativeToSeaFloor</gx:altitudeMode>
			</LookAt>
			<styleUrl>#msn_water</styleUrl>
			<Point>
				<coordinates>-56.4163481599677,-16.56884535103364,0</coordinates>
			</Point>
		</Placemark>
		<Placemark>
			<name>São Lourenço River</name>
			<LookAt>
				<longitude>-56.04346223009915</longitude>
				<latitude>-16.74392546205069</latitude>
				<altitude>0</altitude>
				<heading>1.519417226579576</heading>
				<tilt>0</tilt>
				<range>5595.768908777737</range>
				<gx:altitudeMode>relativeToSeaFloor</gx:altitudeMode>
			</LookAt>
			<styleUrl>#msn_water</styleUrl>
			<Point>
				<coordinates>-56.04095847003727,-16.74600760896545,0</coordinates>
			</Point>
		</Placemark>
	</Folder>
</Document>
</kml>
